# Supplementary material for: Proton-Coupled Electron Transfer and Hydrogen Tunneling in Olive Oil Phenol Reactions
Source: Int J Mol Sci. 2024 Jun 7;25(12):6341. doi: 10.3390/ijms25126341 (PMC11203655; doi:10.3390/ijms25126341)
Supplement: Supplementary file 1 [file ijms-25-06341-s001.zip]

Archive with 16 entries (13 files):
- ijms-3012168_R1_Supplementary_Materials.pdf
- Supp_video_files_IBO_Analysis_Caff.Acid/
- Supp_video_files_IBO_Analysis_Caff.Acid/Ar_Caff.Acid_alpha.mp4
- Supp_video_files_IBO_Analysis_Caff.Acid/Ar_Caff.Acid_beta.mp4
- Supp_video_files_IBO_Analysis_Caff.Acid/N_dpph_alpha.mp4
- Supp_video_files_IBO_Analysis_Caff.Acid/N_dpph_beta.mp4
- Supp_video_files_IBO_Analysis_HOTyr/
- Supp_video_files_IBO_Analysis_HOTyr/Ar_HOTyr_alpha.mp4
- Supp_video_files_IBO_Analysis_HOTyr/Ar_HOTyr_beta.mp4
- Supp_video_files_IBO_Analysis_HOTyr/N_dpph_alpha.mp4
- Supp_video_files_IBO_Analysis_HOTyr/N_dpph_beta.mp4
- Supp_video_files_IBO_Analysis_HVA/
- Supp_video_files_IBO_Analysis_HVA/Ar_HVA_alpha.mp4
- Supp_video_files_IBO_Analysis_HVA/Ar_HVA_beta.mp4
- Supp_video_files_IBO_Analysis_HVA/N_dpph_alpha.mp4
- Supp_video_files_IBO_Analysis_HVA/N_dpph_beta.mp4
